# Supplementary material for: Transglutaminase-Mediated Semen Coagulation Controls Sperm Storage in the Malaria Mosquito
Source: PLoS Biol. 2009 Dec 22;7(12):e1000272. doi: 10.1371/journal.pbio.1000272 (PMC2785878; doi:10.1371/journal.pbio.1000272)
Supplement: Table S3 — Summary of MS/MS results. Proteins identified by MS/MS analysis of mating plugs (plug), male accessory glands (MAGs), and virgin female atria (atrium) are listed on separate spreadsheets. Protein identifiers are the same as those listed in Figure 1, and the locations refer to the chromosomal arm followed by the exact position of the predicted proteins on the AgamP3 genome assembly. The total number of residues in each protein prediction (the signal peptide has been removed where appropriate) is described in the column “protein size” followed by the number of residues identified in the MS/MS analysis (“identified”). These values were used to calculate the percentage coverage. “Total hits” refers to the complete number of peptide matches to each protein, including redundant matches found in multiple gel bands or in more than one replicate sample. “N-R hits” refers to the number of non-redundant peptide matches across all gel bands and replicates. The expected mass of each predicted protein (signal peptides removed where appropriate) was calculated using Protein Calculator (http://www.scripps.edu/~cdputnam/protcalc.html). The observed mass refers to the approximate distance migrated by the gel band in which the peptides were identified. When peptides matching a single protein were identified in multiple bands, approximate sizes are separated by semi-colons. For peptides found in many bands, only the range is provided. Mascot protein assignments were based on nano-LC MS/MS data with ion scores>60 (p<0.05) together with multiple matches and total protein scores, with outliers accepted subject to visual inspection and sequence verification. Inclusion of assignments in the table was then further subject to confirmation by RT-PCR. (0.07 MB XLS) [file pbio.1000272.s004.xls]

## Sheet: plug
PROTEIN	LOCATION	PROTEIN SIZE	IDENTIFIED	COVERAGE	TOTAL HITS	N-R HITS	EXPECTED MASS	OBSERVED MASS
AGAP012830	UNKN:32,481,276-32,481,657	58	35	0.603448	3	3	6.4	5; 12
AGAP009370	3R:31,819,572-31,819,929	82	22	0.268293	4	2	9.5	8; 14
AGAP006904	2L:39,821,274-39,836,785	543	163	0.300184	30	18	61	12; 46
AGAP009584	3R:36,671,504-36,675,597	107	20	0.186916	2	2	12	12
AGAP011630	3L:30,364,850-30,365,212	98	50	0.510204	10	4	11	14; 27
AGAP007347	2L:45,981,093-45,981,661	120	44	0.366667	4	4	13	14
AGAP003139	2R:33,148,778-33,150,321	419	39	0.0930788	3	3	47	14
AGAP009368	3R:31812703-31814666	541	299	0.55268	115	22	64	14 to 140
AGAP006964	2L:40,279,733-40,280,542	209	44	0.210526	5	5	24	12; 22
AGAP005195	2L:12,171,473-12,172,433	231	75	0.324675	7	7	27	27
AGAP008277	3R:8,492,250-8,494,217	533	95	0.18	6	6		27
AGAP004533	2R:57,454,530-57,455,543	306	122	0.398693	22	12	34	27 to 40
AGAP008276	3R:8,480,129-8,489,944	248	52	0.209677	3	3	27	27
AGAP006420	2L:31,691,081-31,692,039	245	18	0.0734694	2	2	27	27
AGAP009099	3R:25,588,927-25,591,370	748	177	0.236631	62	21	83	27 to 140
AGAP009673	3R:38,248,688-38,249,780	320	33	0.103125	2	2	36	35
AGAP006418	2L:31,686,060-31,687,021	244	44	0.180328	5	3	27	35; 55
AGAP003083	2R:32,307,324-32,308,805	399	32	0.0802005	2	2	45	35
AGAP012407	3L:41,763,690-41,768,233	472	67	0.141949	5	5	53	55
AGAP001649	2R:7,281,506-7,283,253	504	26	0.0515873	2	2	57	55
ZCP7	3R:5,062,537-5,063,640	313	21	0.0670927	2	2	35	75
AGAP005194	2L:12,168,138-12,169,173	253	24	0.0948617	3	3	28	75
AGAP013150	2R:48,729,171-48,732,237	918	87	0.0947712	8	8	104	90
AGAP007041	2L:41,381,834-41,383,025	351	77	0.219373	12	7	40	90; 140
AGAP009212	3R:28,812,172-28,813,740	473	26	0.0549683	2	2	53	46
NOVEL ACP1	3R:31,821,084-31,821,417	75	16	0.213333	2	2	9	12
AGAP005791	2L:20,718,863-20,719,609	230	47	0.204348	3	3	25	27

## Sheet: MAGs
PROTEIN	LOCATION	PROTEIN SIZE	IDENTIFIED	COVERAGE	TOTAL HITS	N-R HITS	EXPECTED MASS	OBSERVED MASS
AGAP012830	UNKN:32,481,276-32,481,657	58	35	0.603448	3	3	6.4	6.5
AGAP009370	3R:31,819,572-31,819,929	82	56	0.682927	3	3	9.5	7
NOVEL ACP1	3R:31,821,084-31,821,417	75	53	0.706667	4	4	9	10
AGAP001502	2R:5,691,445-5,692,188	101	31	0.306931	3	3	11	10
AGAP009584	3R:36,671,504-36,675,597	107	30	0.280374	3	3	12	10
AGAP008276	3R:8,480,129-8,489,944	248	33	0.133065	3	3	27	27
ENSP017764	3R:8,491,029-8,491,838	246	27	0.109756	2	2	27	27
AGAP005792	2L:20,721,165-20,721,920	229	62	0.270742	5	5	25	27
AGAP008277	3R:8,492,250-8,494,217	533	102	0.19137	13	8	27	27; 28
AGAP005791	2L:20,718,863-20,719,609	230	24	0.104348	2	2	25	27
AGAP009368	3R:31812703-31814666	541	279	0.515712	71	28	64	28 to 100
ZCP3	3R:5,055,118-5,056,201	321	76	0.23676	12	7	36	30; 38
ZCP9	3R:5,066,304-5,067,343	300	41	0.136667	4	4	35	30
ZCP6	3R:5,060,826-5,061,891	316	51	0.161392	5	5	36	30
AGAP006418	2L:31,686,060-31,687,021	244	81	0.331967	5	5	27	30
ZCP4	3R:5,057,366-5,058,445	321	48	0.149533	5	5	36	30
ZCP1	3R:5,051,039-5,052,020	323	60	0.185759	7	7	36	38
AGAP009673	3R:38,248,688-38,249,780	320	41	0.128125	4	4	36	38
AGAP007420	2L:46,535,213-46,550,431	422	29	0.0687204	3	3	47	38
AGAP009362	3R:31,782,198-31,782,972	209	61	0.291866	12	5	3	45; 50; 80
AGAP005784	2L:20,583,067-20,600,710	370	29	0.0783784	3	3	41	50
AGAP009099	3R:25,588,927-25,591,370	748	173	0.231283	42	19	83	72 to 220
AGAP013150	2R:48,729,171-48,732,237	918	108	0.117647	10	10	104	80
AGAP012407	3L:41,763,690-41,768,233	472	36	0.0762712	3	3	53	100
AGAP007041	2L:41,381,834-41,383,025	351	26	0.0740741	2	2	40	220

## Sheet: atrium
PROTEIN	LOCATION	PROTEIN SIZE	IDENTIFIED	COVERAGE	TOTAL HITS	N-R HITS	EXPECTED MASS	OBSERVED MASS
AGAP006420	2L:31,691,081-31,692,039	245	106	0.432653	10	9	27	27
AGAP001791	2R:10,512,947-10,516,462	767	233	0.303781	33	19	88	70; 100
SNAP018189	3L:36,654,166-36,655,529	131	30	0.229008	4	3	14	15
AGAP004533	2R:57,454,530-57,455,543	306	195	0.637255	58	15	34	6; 12; 15; 27; 32; 40
AGAP003277	2R:34,794,101-34,795,805	369	141	0.382114	16	10	40	40
AGAP006904	2L:39,821,274-39,836,785	543	82	0.151013	15	8	61	27
AGAP013146	2R:42,059,966-42,063,174	923	113	0.122427	17	9	105	55; 100
AGAP000885	X:16,729,033-16,732,820	923	275	0.297941	51	24	105	27; 32; 100
AGAP005914	2L:23,642,805-23,644,384	477	69	0.144654	9	7	54	50
AGAP005194	2L:12,168,138-12,169,173	253	50	0.197628	10	5	28	15; 18
AGAP006964	2L:40,279,733-40,280,542	209	58	0.277512	11	7	24	6; 20
AGAP007120	2L:43,043,679-43,044,386	151	69	0.456954	7	7	17	18
AGAP004212	2R:51,938,091-51,941,107	390	58	0.148718	5	4	45	50
AGAP003139	2R:33,148,778-33,150,321	419	149	0.355609	46	14	47	6; 12; 27; 50
AGAP008684	3R:14,838,460-14,839,904	441	29	0.0657596	2	2	50	50
AGAP000278	X:5,035,500-5,035,999	122	50	0.409836	3	3	14	12
AGAP000468	X:8,090,995-8,094,135	902	193	0.213969	22	15	92	100; 160; 200
AGAP004192	2R:51,642,759-51,644,738	639	56	0.0876369	4	4	71	70
AGAP004860	2L:4,506,937-4,510,013	888	154	0.173423	12	12	101	40; 90; 100
AGAP005195	2L:12,171,473-12,172,433	231	69	0.298701	10	7	25	12; 15; 35
AGAP007347	2L:45,981,093-45,981,661	120	62	0.516667	4	4	13	15
AGAP007393	2L:46,286,058-46,287,785	231	47	0.203463	4	4	52	55
AGAP012407	3L:41,763,690-41,768,233	472	126	0.266949	10	10	53	55
AGAP008782	3R:17,762,311-17,763,015	213	83	0.389671	11	6	25	12; 15; 20
AGAP009791	3R:43,313,932-43,317,992	902	83	0.0920177	7	7	100	100
AGAP013533	2R:13,138,528-13,145,013	228	19	0.0833333	2	2	25	6
AGAP009621	3R:37,081,862-37,089,264	409	38	0.0929095	3	3	47	15
AGAP001424	2R:4,750,041-4,752,631	778	63	0.0809769	5	5	89	100
AGAP009212	3R:28,812,172-28,813,740	473	79	0.167019	6	6	53	50
